# Supplementary material for: The Cell-Penetrating Peptide GV1001 Enhances Bone Formation via Pin1-Mediated Augmentation of Runx2 and Osterix Stability
Source: Biomolecules. 2024 Jul 8;14(7):812. doi: 10.3390/biom14070812 (PMC11274716; doi:10.3390/biom14070812)
Supplement: Supplementary file 1 [file biomolecules-14-00812-s001.zip]

Archive with 2 entries (2 files):
- biomolecules-3064742-original-images.pdf
- biomolecules-3064742-s1.pdf
